# Supplementary material for: Clinical Implication of Anti-Angiogenic Effect of Regorafenib in Metastatic Colorectal Cancer
Source: PLoS One. 2015 Dec 15;10(12):e0145004. doi: 10.1371/journal.pone.0145004 (PMC4684400; doi:10.1371/journal.pone.0145004)
Supplement: S1 File — Lesional attenuation (HU) and mSUV data of the 64 matched lesions from 12 consecutive patients, at baseline and at follow-up imaging are given. (XLSX) [file pone.0145004.s001.xlsx]

## Sheet: Sheet1
Patient	lesion	Baseline mSUV	Follow-up mSUV	Baseline HU	Follow-up HU
1	liver	14	5.5	94.9	47.97
1	liver	15	5.8	70.62	30.81
1	liver	10.6	4	74.26	44.41
1	liver	9.8	3.1	72.76	48.75
1	liver	10.3	3.2	90.61	47.26
1	liver	12.5	3.6	87.9	50.05
1	liver	13.9	3.8	81.15	37.8
1	liver	12.6	3.4	76.09	37.21
1	liver	12.1	2.8	96.7	41.6
2	seeding	8.6	9.7	71.2	58
2	LN	9.8	8.3	77.49	53.34
2	liver	13.8	11.2	69.6	38
3	presacral	4.7	6.4	44.03	41.09
3	perirectal	9.7	10.7	54.49	52.49
3	liver	5.83	4.75	80.8	97.87
4	liver surface	4.92	3.56	62.9	40.5
4	lt. paracolic gutter	7.4	5.3	58.02	43.27
4	mesentery	5.8	4	45.62	44.25
4	splenic surface	4.3	2.5	49.22	31.22
4	liver surface	6.43	3.59	41.2	28.6
4	liver surface	5.57	2.99	61.6	42.1
5	liver	5.35	3.36	39.58	25.81
5	liver	6.66	3.56	49.64	23.71
6	liver	9.14	4.1	101.68	62.7
6	liver	10.76	2.9	62.27	33.83
6	liver	11.48	3	78.52	46.38
7	duodenum	6.59	4.96	56.28	40.99
7	RLQ abdominal wall soft tissue	6.7	4.88	67.26	59.17
7	rt. liver	10.4	4.19	39.2	30.65
7	lower midline abdominal wall	11	3.79	64	59.17
8	presacral	4.7	6.4	44.03	41.09
8	perirectal	9.7	10.7	54.49	52.49
8	subcarinal	6.15	5.57	86.96	66.73
8	liver	11.82	9.99	61.99	50.05
8	lt. PAN	3.2	2.6	75.23	51.81
8	pelvic cavity soft tissue	10.4	8.4	47.09	44.85
8	lt. paratracheal	7.9	6.1	115.19	91.95
8	lt. paraaortic	4.3	3.3	71.8	65.6
8	duodenum	6.59	4.96	56.28	40.99
8	RLQ abdominal wall soft tissue	6.7	4.88	67.26	59.17
8	lt. paracolic gutter	7.4	5.3	58.02	43.27
8	mesentery	5.8	4	45.62	44.25
8	liver	15.96	9.44	61.55	50.92
8	liver surface	6.3	3.7	42.16	28.46
8	splenic surface	4.3	2.5	49.22	31.22
8	liver	12.05	6.95	53.67	49.25
8	liver	15.4	8.16	42.42	39.95
8	liver	16.01	8.4	45.8	43.54
8	lower midline abdominal wall	11	3.79	64	59.17
9	RLQ seeding	1.7	2.7	31.51	22.17
9	pelvic seeding	2.6	2.6	74.88	66.6
10	liver	11.52	6.7	75.11	38.89
10	liver	8.83	4.91	76.5	41.2
10	liver	9.5	4.11	39.28	26.63
11	liver	8.69	7.41	108.68	60.43
11	common hepatic LN	9.68	5.63	93.27	60.69
11	liver	8.82	4.54	88.32	32.98
12	liver	4.22	7.55	79.51	62.17
12	liver	4.53	8.03	84.37	59.62
12	liver	5.34	9.12	71.03	59.33
12	liver	5.71	8.82	66.42	63.38
12	liver	6.3	8.66	79.32	55.16
12	liver	6.46	8.46	78.52	49.12
12	liver	5.46	6.71	83.95	50.74
